# Supplementary material for: Olive Flounder By-Product Prozyme2000P Hydrolysate Ameliorates Age-Related Kidney Decline by Inhibiting Ferroptosis
Source: Int J Mol Sci. 2024 Apr 25;25(9):4668. doi: 10.3390/ijms25094668 (PMC11083375; doi:10.3390/ijms25094668)
Supplement: Supplementary file 1 [file ijms-25-04668-s001.zip]

Archive with 1 entries (1 files):
- ijms-2949711-supplementary.pdf
